# Supplementary material for: Tap Water Consumption Is Associated with Schoolchildren’s Cognitive Deficits in Afghanistan
Source: Int J Environ Res Public Health. 2022 Jul 6;19(14):8252. doi: 10.3390/ijerph19148252 (PMC9321136; doi:10.3390/ijerph19148252)
Supplement: Supplementary file 1 [file ijerph-19-08252-s001.zip]

Archive with 2 entries (2 files):
- suppl File S2..xlsx
- supplement File S1.pdf
