# Supplementary material for: Tap Water Consumption Is Associated with Schoolchildren’s Cognitive Deficits in Afghanistan
Source: Int J Environ Res Public Health. 2022 Jul 6;19(14):8252. doi: 10.3390/ijerph19148252 (PMC9321136; doi:10.3390/ijerph19148252)
Supplement: Supplementary file 1 [file ijerph-19-08252-s001.zip › suppl File S2..xlsx]

## Sheet: caption
	GENDER
	Female	1
	Male	2
	LANGAGE
	Pashtoon	1
	Tajik	2
	Uzbek	3
	Hazara	4
	other	5
	WATER SOURCE
	welll water	1
	tap water	2
	Spring water	3
	hand pump	4
	river	5
	OTHER FACTORS
	yes	1
	no	2

## Sheet: S1
Ref S1	Class	Age	Gender	BMI	BMI	WHO	PPI	Langage	Traffic	Surma	Water	TONI-3	TONI-3
	level	year			Z-score	category	score	mother	road		source	IQ	category
1	2B	10	2	14.348	-1.05	Normal	39	1	1	1	2	81	Below average
2	5B	11	1	17.2644	-0.12	Normal	25	1	1	2	2	95	Average
3	2B	9	2	19.5266	0.6	Normal	39	1	2	2	2	101	Average
4	2B	11.3	2	15.8932	-0.56	Normal	45	1	1	2	5	74	Below average
5	7B	15	2	21.875	1.35	Over Weight	42	1	2	1	1	93	Average
6	prep	14.1	2	18.115	0.15	Normal	27	1	1	1	3	92	Average
7	4A	10	2	19.1111	0.47	Normal	80	1	1	1	2	84	Below average
8	2A	9.1	2	20.2462	0.83	Normal	62	2	2	2	2	93	Average
9	2B	12	2	16.568	-0.34	Normal	50	1	2	2	2	78	Below average
10	2B	11.5	2	18.0612	0.13	Normal	62	2	2	1	2	68	Low/bordeline
11	2B	10.8	2	17.2644	-0.12	Normal	45	1	1	2	2	70	Below average
12	7B	9	2	18.3111	0.21	Normal	60	1	2	1	2	70	Below average
13	1D	9	2	14.756	-0.92	Normal	56	2	1	2	2	76	Below average
14	5A	11.5	2	14.2222	-1.09	Normal	63	1	2	2	1	91	Average
16	5B	11.5	2	16.8367	-0.26	Normal	47	1	2	1	2	96	Average
17	8	14	2	20.3244	0.85	Normal	43	1	1	2	2	93	Average
18	2B	9	2	14.903	-0.87	Normal	70	1	1	1	1	82	Below average
19	2A	8	2	17.3469	-0.09	Normal	50	1	1	2	2	88	Average
20	5B	11	2	15.716	-0.61	Normal	79	1	2	2	2	95	Average
21	5B	14.8	2	14.2687	-1.07	Normal	30	1	1	2	2	84	Below average
22	3B	10.3	2	14.8072	-0.9	Normal	69	1	1	2	2	70	Below average
23	3B	9.2	2	20.9053	1.04	Over Weight	91	1	1	2	2	76	Below average
24	3B	10.1	2	16.6468	-0.32	Normal	72	1	1	2	2	76	Below average
25	5B	13.4	2	19.3962	0.56	Normal	89	1	1	1	2	92	Average
26	7	13	2	14.7959	-0.91	Normal	53	1	2	2	2	78	Below average
27	6B	12.5	2	18.2167	0.18	Normal	53	1	2	2	2	60	Low/bordeline
28	5A	14	2	17.3232	-0.1	Normal	58	1	1	2	2	93	Average
29	2B	9.1	2	14.8721	-0.88	Normal	90	1	1	2	2	81	Below average
30	7B	14.2	2	22.4756	1.54	Over Weight	86	2	2	2	1	92	Average
31	7B	13	2	17.3539	-0.09	Normal	38	1	1	2	2	84	Below average
32	6A	14	1	17.5853	-0.02	Normal	90	1	2	2	4	89	Average
33	6A	12	1	17.1316	-0.16	Normal	76	1	2	2	2	89	Average
34	5A	14	2	18.6667	0.33	Normal	89	1	2	2	2	89	Average
35	2B	8	2	15.3254	-0.74	Normal	47	1	1	2	1	81	Below average
36	7B	15	2	19.9432	0.73	Normal	56	1	1	2	2	81	Below average
37	2B	13	2	16.5289	-0.35	Normal	44	1	1	2	2	63	Low/bordeline
38	2B	13	2	18.6667	0.33	Normal	51	1	2	2	1	64	Low/bordeline
39	5A	14	2	17.3611	-0.09	Normal	57	1	1	2	2	71	Below average
41	5B	13	1	19.1111	0.47	Normal	64	1	2	1	4	98	Average
42	3C	10	1	17.3469	-0.09	Normal	67	1	2	1	2	106	Average
43	3C	10	1	13.1361	-1.44	Normal	63	1	1	2	1	76	Below average
44	4A	10.11	1	15.8169	-0.58	Normal	42	1	2	1	1	89	Average
45	4B	12.11	1	23.7812	1.96	Over Weight	45	5	1	2	2	66	Low/bordeline
46	5B	13	2	15.6013	-0.65	Normal	80	1	1	1	2	60	Low/bordeline
47	7B	13	2	19.4055	0.56	Normal	41	2	1	1	2	78	Below average
48	4A	10.8	1	14.4676	-1.01	Normal	76	1	1	2	2	89	Average
49	Nursery	10	1	14.8633	-0.89	Normal	61	1	1	2	2	78	Below average
50	5B	11.5	1	18.2222	0.18	Normal	79	1	2	2	2	97	Average
51	5B	11	1	15.753	-0.6	Normal	57	1	1	1	1	79	Below average
52	3C	9	1	15.0368	-0.83	Normal	35	2	1	1	2	81	Below average
53	2B	10	2	15.6241	-0.64	Normal	48	5	1	2	2	81	Below average
54	3C	9	1	14.1723	-1.11	Normal	39	1	2	2	2	101	Average
55	5B	12	1	15.2937	-0.75	Normal	87	2	1	1	3	85	Average
56	6A	12	1	12.6749	-1.58	Normal	93	2	2	2	1	92	Average

## Sheet: S2
Ref S2	Class	Age	Gender	BMI	BMI	WHO	PPI	Langage	Traffic	Surma	Water	TONI-3	TONI-3
	level	year			Z-score	category	score	mother	road		source	IQ	category
57	1A	9.6	2	15.4361	-0.7	Normal	88	1	2	2	4	97	Average
59	5A	9.1	2	16.8466	-0.25	Normal	28	1	1	2	2	76	Below average
60	1A	7	2	16.862	-0.25	Normal	55	1	1	2	2	84	Below average
61	1A	7	2	16.5246	-0.36	Normal	39	1	1	2	2	105	Average
62	1A	7	2	13.3684	-1.36	Normal	79	2	1	2	2	85	Average
63	3A	10	2	16.1806	-0.47	Normal	42	1	1	2	4	81	Below average
64	2A	12	2	16.5166	-0.36	Normal	68	1	1	2	2	76	Below average
65	2A	11	2	18.8776	0.39	Normal	52	1	2	2	1	78	Below average
66	2A	8.2	2	10.8446	-2.17	Thinness	76	2	1	2	2	64	Low/bordeline
67	2A	7	2	14.5833	-0.97	Normal	62	1	1	2	2	91	Average
68	3B	10	2	16.3139	-0.42	Normal	59	1	1	1	2	89	Average
69	3B	8.3	2	15.4959	-0.68	Normal	80	1	2	2	2	88	Average
70	3B	11	2	14.6746	-0.95	Normal	62	2	1	2	2	85	Average
71	3B	9	2	14.7929	-0.91	Normal	79	1	2	2	2	70	Below average
72	4A	9.6	2	16.1743	-0.47	Normal	54	5	1	2	2	76	Below average
73	3A	10	2	14.7929	-0.91	Normal	90	1	1	1	1	70	Below average
74	4A	11	2	16.0904	-0.49	Normal	52	1	1	2	4	78	Below average
75	4A	11	2	15.3061	-0.74	Normal	69	1	1	2	2	78	Below average
76	4A	9.5	2	16.43	-0.39	Normal	77	1	1	2	2	82	Below average
77	4A	10	2	15.4528	-0.7	Normal	85	1	1	2	2	89	Average
78	4A	12	2	14.2896	-1.07	Normal	48	1	1	2	2	78	Below average
79	4A	11.7	2	23.4952	1.86	Over Weight	53	1	2	2	1	76	Below average
80	5A	13	2	15.5556	-0.66	Normal	96	1	1	2	2	71	Below average
81	5A	12	2	13.8526	-1.21	Normal	79	2	1	2	2	60	Low/bordeline
82	5A	9	2	15.1384	-0.8	Normal	43	1	1	2	1	84	Below average
83	5A	14	2	18.8271	0.38	Normal	30	1	2	1	2	74	Below average
87	6A	13	2	19.2277	0.51	Normal	35	1	1	2	2	89	Average
88	9B	14	2	20.4444	0.89	Normal	83	1	1	1	2	78	Below average
89	6B	11.2	2	14.3685	-1.04	Normal	32	5	1	2	2	74	Below average
95	7A	14	2	18.8189	0.37	Normal	70	1	1	2	1	84	Below average
96	7A	10.9	2	16.5623	-0.34	Normal	57	1	1	2	4	101	Average
97	7A	12.2	2	17.2879	-0.11	Normal	48	1	1	2	2	68	Low/bordeline
99	7A	12.2	2	18.3495	0.23	Normal	78	1	2	2	1	81	Below average
100	7A	15	2	19.7239	0.66	Normal	41	1	1	2	4	90	Average
101	7B	13	2	13.2812	-1.39	Normal	50	1	2	1	2	84	Below average
102	7B	13	2	17.7778	0.04	Normal	40	2	2	2	2	89	Average
103	7A	13.1	2	14.7444	-0.92	Normal	39	1	1	2	2	89	Average
104	7B	12	2	19.1111	0.47	Normal	34	1	1	2	2	92	Average
108	4A	10	2	13.0178	-1.47	Normal	60	1	1	2	2	103	Average
109	6A	11	2	16.4609	-0.38	Normal	74	5	2	2	2	68	Low/bordeline
110	5B	11	2	21.4275	1.21	Over Weight	58	1	2	1	1	91	Average

## Sheet: S3
Ref S3	Class	Age	Gender	BMI	BMI	WHO	PPI	Langage	Traffic	Surma	Water	TONI-3	TONI-3
	level	year			Z-score	category	score	mother	road		source	IQ	category
111	5B	11	1	20.5389	0.92	Normal	59	1	2	2	2	78	Below average
112	5B	12	1	13.9229	-1.19	Normal	56	1	2	2	2	66	Low/bordeline
113	5A	11	1	14.6469	-0.95	Normal	34	1	1	2	4	97	Average
114	5A	12.4	1	14.7959	-0.91	Normal	58	1	1	2	4	97	Average
115	5A	10.1	1	15.0613	-0.82	Normal	57	1	1	2	4	106	Average
116	5A	10.11	1	16	-0.52	Normal	62	1	2	2	2	108	Average
117	5C	13	1	24.7443	2.26	Obese	73	1	1	2	2	95	Average
118	5B	10	1	14.8663	-0.88	Normal	63	2	1	2	2	78	Below average
119	5B	9.7	1	16	-0.52	Normal	46	1	1	1	2	78	Below average
120	5B	10.1	1	14.8117	-0.9	Normal	44	2	1	2	2	76	Below average
121	5D	12.5	1	18.3594	0.23	Normal	53	1	2	2	2	78	Below average
122	7A	12	1	16.8643	-0.25	Normal	71	2	1	2	4	85	Average
123	5D	12.5	1	15.2344	-0.77	Normal	50	1	2	1	1	87	Average
124	7A	13	1	18.0229	0.12	Normal	51	2	1	2	4	74	Below average
125	7B	12.7	1	17.0667	-0.18	Normal	49	1	1	2	4	74	Below average
126	8B	12.8	1	16.7969	-0.27	Normal	57	1	2	1	4	87	Average
127	8D	14.5	1	19.8642	0.71	Normal	56	1	1	2	4	92	Average
128	8A	14	1	17.3569	-0.09	Normal	71	2	1	2	2	89	Average
129	7A	15	1	25.8897	2.63	Obese	70	1	1	2	4	85	Average
130	8D	15	1	25.0657	2.37	Obese	33	2	1	2	2	85	Average
131	7B	12	1	17.5974	-0.01	Normal	47	1	2	1	2	76	Below average
132	6C	13	1	19.429	0.57	Normal	30	1	1	2	2	71	Below average
133	6C	12	1	16.8889	-0.24	Normal	30	1	2	1	4	91	Average
134	6C	15	1	21.1671	1.12	Over Weight	28	1	1	1	2	69	Low/bordeline
135	6C	15	1	22.3478	1.5	Over Weight	57	1	2	1	4	72	Below average
136	7B	13.2	1	19.5092	0.59	Normal	71	1	1	2	2	60	Low/bordeline
137	7B	13	1	19.3878	0.56	Normal	39	1	2	2	2	66	Low/bordeline
138	7B	13	1	26.1427	2.71	Obese	72	2	1	1	2	78	Below average
139	7B	14.3	1	17.1158	-0.17	Normal	62	1	2	2	4	78	Below average
140	7B	14.4	1	15.22	-0.77	Normal	51	2	1	2	2	78	Below average
141	7	13.2	1	19.025	0.44	Normal	64	1	1	2	4	92	Average
142	7B	13.4	1	18.902	0.4	Normal	41	2	1	2	4	92	Average
143	7	14.1	1	14.6051	-0.97	Normal	40	1	2	2	4	74	Below average
144	7B	13.3	1	22.5215	1.55	Over Weight	39	1	1	2	4	74	Below average
145	7B	14.3	1	20.3223	0.85	Normal	55	2	1	2	2	67	Low/bordeline
146	7B	12.7	1	20	0.75	Normal	58	2	1	1	4	78	Below average
147	6D	11	1	17.0096	-0.2	Normal	54	2	1	2	2	69	Low/bordeline
148	6D	12	1	15.9788	-0.53	Normal	49	2	1	2	2	78	Below average
149	6D	14	1	15.625	-0.64	Normal	59	2	2	1	4	66	Low/bordeline
150	6D	12	1	19.3962	0.56	Normal	47	2	1	2	3	78	Below average
151	6D	7	1	15.1249	-0.8	Normal	58	1	2	2	2	102	Average
152	6D	11	1	15.22	-0.77	Normal	40	1	1	1	2	68	Low/bordeline
153	6D	11	1	16.2222	-0.45	Normal	36	1	1	1	4	69	Low/bordeline
154	6C	10.6	1	13.8831	-1.2	Normal	31	2	2	1	2	65	Low/bordeline
155	7A	13	1	17.9687	0.1	Normal	32	2	1	2	2	57	Low/bordeline
156	7B	13.4	1	20.4444	0.89	Normal	48	1	2	1	2	55	Low/bordeline
157	7B	12	1	19.9219	0.73	Normal	45	1	2	1	2	72	Below average
158	6C	7	1	15.6487	-0.64	Normal	44	1	2	2	1	91	Average
159	8A	14.5	1	24.3111	2.12	Obese	51	2	2	1	2	60	Low/bordeline
160	6D	15	1	21.58	1.25	Over Weight	68	1	2	2	2	90	Average
161	6D	10.1	1	16.2984	-0.43	Normal	62	2	1	2	2	101	Average
162	6D	10.1	1	17.8571	0.07	Normal	84	2	2	2	2	101	Average
163	6D	13.2	1	18.6253	0.31	Normal	51	2	1	2	2	92	Average
164	6D	13.1	1	15.1489	-0.79	Normal	65	2	1	2	2	87	Below average
165	6D	14.2	1	24	2.03	Obese	56	2	2	1	4	84	Below average
167	6D	10.1	1	16.6603	-0.31	Normal	24	1	2	1	2	70	Below average
168	6D	11	1	26.0204	2.67	Obese	78	1	1	1	2	68	Low/bordeline

## Sheet: S4
Ref S3	Class	Age	Gender	BMI	BMI	WHO	PPI	Langage	Traffic	Surma	Water	TONI-3	TONI-3
	level	year			Z-score	category	score	mother	road		source	IQ	category
169	6A	11	2	22.2222	1.46	Over Weight	61	1	1	2	4	95	Average
170	6A	12	2	16.2274	-0.45	Normal	50	1	1	1	4	81	Below average
171	3C	11.11	2	15.1111	-0.81	Normal	32	1	2	1	2	68	Low/bordeline
172	6A	11.11	2	18.1085	0.15	Normal	34	1	1	1	4	69	Low/bordeline
173	7B	13.4	2	17.313	-0.1	Normal	52	1	1	1	1	94	Average
174	7B	14.8	2	32.8769	4.85	Obese	38	1	1	2	3	94	Average
175	3C	10	2	14.6984	-0.94	Normal	53	2	1	1	3	60	Low/bordeline
176	4D	10.3	2	17.3469	-0.09	Normal	32	1	1	2	3	114	Average
177	4C	11.1	2	15.753	-0.6	Normal	62	1	1	2	3	99	Average
178	4C	14	2	23.5556	1.88	Over Weight	88	1	2	2	2	84	Below average
179	6A	12	2	21.3599	1.18	Over Weight	39	1	1	1	4	95	Average
180	7B	14.1	2	22.4996	1.55	Over Weight	76	1	1	2	4	97	Average
181	5B	14.3	2	21.9363	1.37	Over Weight	65	1	1	1	3	93	Average
182	5A	13.5	2	15.9122	-0.55	Normal	47	1	2	2	2	89	Average
183	4B	11	2	14.492	-1	Normal	36	1	1	2	3	85	Average
184	4B	10	2	14.4676	-1.01	Normal	78	2	1	1	2	93	Average
185	7B	14.6	2	22.4913	1.54	Over Weight	68	1	1	2	4	94	Average
186	7B	15	2	17.1468	-0.16	Normal	35	1	1	2	4	60	Low/bordeline
187	7B	14	2	16.9747	-0.21	Normal	23	1	1	1	3	71	Below average
188	7B	15	2	17.7154	0.02	Normal	43	1	1	2	4	81	Below average
190	7B	14.5	2	22.449	1.53	Over Weight	34	1	1	2	4	78	Below average
191	6B	14.1	2	18.2222	0.18	Normal	52	1	2	1	2	63	Low/bordeline
193	6A	12.1	2	15.4321	-0.7	Normal	27	1	1	2	3	60	Low/bordeline
194	4A	11.8	2	15.6956	-0.62	Normal	43	1	2	2	2	95	Average
195	5A	10.11	2	16.2197	-0.45	Normal	62	1	1	1	3	108	Average
196	5B	14.4	2	18.369	0.23	Normal	74	1	1	2	4	66	Low/bordeline
197	5B	14.7	2	17.5853	-0.02	Normal	32	1	1	1	2	98	Average
198	5A	8.2	2	16.6493	-0.32	Normal	64	2	1	1	3	110	Average
199	5B	11.5	2	16.8367	-0.26	Normal	53	1	1	2	2	97	Average
200	4A	15	2	22.6562	1.6	Over Weight	84	1	1	2	3	88	Average
201	3A	12	2	17.9687	0.1	Normal	66	1	1	1	4	85	Average
202	3B	10.1	2	21.0856	1.1	Over Weight	65	1	2	1	2	101	Average
203	5A	13.3	2	18.1787	0.17	Normal	35	1	1	2	3	95	Average
204	5B	13.2	2	23.0112	1.71	Over Weight	42	2	1	2	3	67	Low/bordeline
205	5A	13.1	2	17.8434	0.06	Normal	39	1	1	1	2	92	Average
206	5B	13	2	15.2416	-0.76	Normal	45	1	1	2	4	84	Below average
207	5B	11	2	17.8534	0.07	Normal	54	2	1	2	3	93	Average
208	4B	11	2	15.3061	-0.74	Normal	56	1	1	2	3	91	Average
209	5B	12	2	17.3604	-0.09	Normal	61	2	1	2	2	95	Average
210	5A	10.5	2	15.1506	-0.79	Normal	57	1	1	1	2	99	Average
211	3C	8	2	11.3847	-1.99	Normal	57	1	2	1	2	74	Below average
212	3C	10	2	15.753	-0.6	Normal	42	1	1	1	2	76	Below average
213	3C	10.3	2	17.5822	-0.02	Normal	39	1	1	1	2	84	Below average
214	3C	8.8	2	14.5679	-0.98	Normal	53	1	1	1	3	84	Below average
215	4c	7.7	2	17.28	-0.12	Normal	58	1	2	1	2	105	Average
216	4c	11	2	18.0642	0.13	Normal	39	1	1	2	3	89	Average
217	4B	12.1	2	17.6898	0.02	Normal	24	1	1	2	3	87	Average
218	5A	13	2	14.6092	-0.97	Normal	32	1	2	2	2	63	Low/bordeline
219	5B	14.4	2	19.1406	0.48	Normal	66	2	1	2	4	95	Average
220	5B	13.3	2	18.6222	0.31	Normal	58	1	1	2	2	92	Average

## Sheet: S5
Ref S3	Class	Age	Gender	BMI	BMI	WHO	PPI	Langage	Traffic	Surma	Water	TONI-3	TONI-3
	level	year			Z-score	category	score	mother	road		source	IQ	category
225	3A	10	2	15.9788	-0.53	Normal	47	2	1	1	4	110	Average
226	3A	10	2	13.6095	-1.28	Normal	64	2	2	1	1	99	Average
227	3A	8.7	2	15.3846	-0.72	Normal	67	2	2	1	2	110	Average
228	3A	8.2	2	22.3167	1.49	Over Weight	65	2	1	1	2	78	Below average
229	3B	9	2	15.9122	-0.55	Normal	76	2	1	1	2	81	Below average
230	4B	11.1	2	13.7755	-1.23	Normal	38	2	1	1	4	104	Average
231	4B	9.2	2	17.5981	-0.01	Normal	69	2	1	1	3	79	Below average
232	4B	12	2	21.9388	1.37	Over Weight	93	2	2	1	4	97	Average
233	4B	10.7	2	18.923	0.41	Normal	57	2	1	1	4	101	Average
234	6A	13.1	2	14.8086	-0.9	Normal	76	2	2	1	2	94	Average
235	6A	14.1	2	14.6092	-0.97	Normal	66	2	1	1	4	92	Average
236	4B	10.1	2	16.6437	-0.32	Normal	66	2	1	2	3	101	Average
237	5A	11	2	21.004	1.07	Over Weight	68	2	2	1	2	85	Average
249	5B	13.2	2	22.006	1.39	Over Weight	51	2	1	1	4	63	Low/bordeline
250	5B	11.11	2	16.0447	-0.51	Normal	67	2	2	1	1	104	Average
251	5B	13.8	2	19.052	0.45	Normal	49	2	1	2	2	94	Average
252	5B	11.1	2	30.2519	4.02	Obese	22	2	1	1	2	89	Average
253	5B	14	2	18.4911	0.27	Normal	51	2	2	1	4	84	Below average
254	5B	11	2	13.9744	-1.17	Normal	60	2	1	1	4	91	Average
255	5B	12.6	2	18.3673	0.23	Normal	85	2	2	1	1	63	Low/bordeline
256	5B	13.1	2	15.4266	-0.71	Normal	52	2	2	1	2	94	Average
257	5B	10.5	2	18.6557	0.32	Normal	44	2	2	1	4	82	Below average
258	5B	11.2	2	14.3821	-1.04	Normal	43	1	1	1	3	93	Average
259	5B	10.4	2	15.8699	-0.56	Normal	57	2	2	1	1	99	Average
260	5B	11.8	2	15.451	-0.7	Normal	67	2	1	1	3	85	Average
261	6B	13	2	15.5223	-0.68	Normal	48	2	2	1	4	71	Below average
262	6B	10	2	16.8919	-0.24	Normal	65	2	1	1	3	101	Average
263	6B	13.6	2	19.2277	0.51	Normal	62	2	1	1	3	84	Below average
264	6B	7	2	21.2084	1.14	Over Weight	80	2	2	1	4	110	Average
265	6B	11.1	2	21.3992	1.2	Over Weight	49	2	1	1	3	68	Low/bordeline
266	6A	11.11	2	14.7161	-0.93	Normal	84	2	1	1	1	93	Average
267	6A	11.8	2	14.878	-0.88	Normal	58	2	1	2	2	89	Average
268	6A	14.1	2	22.7694	1.63	Over Weight	53	1	1	2	3	92	Average
269	6A	7	2	26.3374	2.77	Obese	80	2	1	1	2	63	Low/bordeline
270	6A	13	2	19.9538	0.74	Normal	54	2	1	1	4	66	Low/bordeline
271	6A	13.3	2	15.4813	-0.69	Normal	54	2	1	1	4	92	Average
272	6A	12.3	2	18.107	0.15	Normal	31	2	2	1	2	85	Average
273	6B	12	2	14.3821	-1.04	Normal	84	2	1	2	4	81	Below average
274	6B	9.1	2	14.3854	-1.04	Normal	51	2	1	2	3	89	Average
275	6B	9.1	2	16.4609	-0.38	Normal	53	2	2	2	4	79	Below average
276	6B	11	2	18.115	0.15	Normal	40	1	1	2	3	89	Average
277	6B	15	2	20.5688	0.93	Normal	53	1	1	1	4	89	Average
278	6A	12	2	17.6048	-0.01	Normal	36	2	2	2	1	68	Low/bordeline
279	7B	13	2	17.2361	-0.13	Normal	50	1	1	2	4	67	Low/bordeline
280	7B	14	2	21.6441	1.27	Over Weight	57	2	2	1	2	70	Below average
